# Supplementary material for: Systematic Review and Meta-Analysis of Mercury Exposure among Populations and Environments in Contact with Electronic Waste
Source: Int J Environ Res Public Health. 2022 Sep 20;19(19):11843. doi: 10.3390/ijerph191911843 (PMC9564538; doi:10.3390/ijerph191911843)
Supplement: Supplementary file 1 [file ijerph-19-11843-s001.zip]

Archive with 1 entries (1 files):
- ijerph-1924459-supplementary.pdf
